# Supplementary material for: Swedish Trotting Horse Trainers’ Perceptions of Animal Welfare Inspections from Public and Private Actors
Source: Animals (Basel). 2022 Jun 3;12(11):1441. doi: 10.3390/ani12111441 (PMC9179459; doi:10.3390/ani12111441)
Supplement: Supplementary file 1 [file animals-12-01441-s001.zip]

Archive with 2 entries (2 files):
- animals-1693610-Questionnaire.pdf
- animals-1693610-supplementary.pdf
